# Supplementary material for: Exploring cognitive load in anatomy education: a study of 3D virtual reality and 2D learning environments using fNIRS
Source: Front Psychol. 2026 May 5;17:1767614. doi: 10.3389/fpsyg.2026.1767614 (PMC13183809; doi:10.3389/fpsyg.2026.1767614)
Supplement: Supplementary Table S1 — Pre- and post-learning assessment scores. [file Table_1.xlsx]

## Sheet: Sheet1
Participant ID	Group	First.Assessment Version	Total Score: Pre Learning	Percent Correct Total: Pre Learning	Total Score: 3D Pre Learning	Percent Correct 3D: Pre Learning	Total Score: 2D Pre Learning	Percent Correct 2D: Pre Learning	Total Score: Post Learning	Percent Correct Total: Post Learning	Total Score: 3D Post Learning	Percent Correct 3D: Post Learning	Total Score: 2D Post Learning	Percent Correct 2D: Post Learning
51	2D	A	6	0.428571	2	0.333333	4	0.5	13	0.928571	6	1	7	0.875
65	2D	B	4	0.285714	3	0.5	1	0.125	9	0.642857	5	0.833333	4	0.5
339	2D	B	3	0.214286	2	0.333333	1	0.125	13	0.928571	5	0.833333	8	1
444	3D	A	8	0.571429	4	0.666667	4	0.5	13	0.928571	6	1	7	0.875
526	2D	A	6	0.428571	3	0.5	3	0.375	13	0.928571	5	0.833333	8	1
1494	2D	B	4	0.285714	2	0.333333	2	0.25	10	0.714286	5	0.833333	5	0.625
1532	3D	B	1	0.0714286	0	0	1	0.125	6	0.428571	1	0.166667	5	0.625
1830	2D	A	2	0.142857	1	0.166667	1	0.125	9	0.642857	5	0.833333	4	0.5
4808	2D	B	2	0.142857	1	0.166667	1	0.125	9	0.642857	4	0.666667	5	0.625
5358	3D	B	4	0.285714	1	0.166667	3	0.375	11	0.785714	6	1	5	0.625
5614	2D	A	4	0.285714	2	0.333333	2	0.25	11	0.785714	5	0.833333	6	0.75
6283	3D	A	6	0.428571	3	0.5	3	0.375	11	0.785714	5	0.833333	6	0.75
6306	3D	B	1	0.0714286	1	0.166667	0	0	3	0.214286	1	0.166667	2	0.25
7048	3D	B	2	0.142857	1	0.166667	1	0.125	9	0.642857	4	0.666667	5	0.625
7326	3D	B	8	0.571429	5	0.833333	3	0.375	12	0.857143	6	1	6	0.75
7327	3D	B	3	0.214286	1	0.166667	2	0.25	12	0.857143	5	0.833333	7	0.875
8165	3D	A	3	0.214286	1	0.166667	2	0.25	9	0.642857	5	0.833333	4	0.5
8438	2D	A	3	0.214286	2	0.333333	1	0.125	6	0.428571	2	0.333333	4	0.5
8593	3D	A	7	0.5	3	0.5	4	0.5	6	0.428571	2	0.333333	4	0.5
9126	2D	A	10	0.714286	5	0.833333	5	0.625	13	0.928571	6	1	7	0.875
9872	3D	B	1	0.0714286	0	0	1	0.125	11	0.785714	6	1	5	0.625
