# Supplementary material for: Exploring cognitive load in anatomy education: a study of 3D virtual reality and 2D learning environments using fNIRS
Source: Front Psychol. 2026 May 5;17:1767614. doi: 10.3389/fpsyg.2026.1767614 (PMC13183809; doi:10.3389/fpsyg.2026.1767614)
Supplement: Supplementary Table S2 — Self-reported cognitive load ratings across learning periods. [file Table_2.xlsx]

## Sheet: Sheet1
Participant ID	Group	Period	1_ICL	2_ICL	3_GCL	4_GCL	5_GCL	6_ECL	7_ECL	8_ECL	Total
51	2D	L1	3	3	6	7	5	2	2	2	12
51	2D	L2	4	4	6	7	5	2	3	3	16
51	2D	L3	3	3	6	6	4	2	1	2	11
65	2D	L1	6	5	4	7	2	7	6	6	30
65	2D	L2	6	5	4	7	2	6	6	5	28
65	2D	L3	6	5	5	7	2	7	6	6	30
339	2D	L1	7	5	4	7	3	7	7	6	32
339	2D	L2	7	6	5	7	3	5	4	5	27
339	2D	L3	7	6	5	6	3	5	4	5	27
444	3D	L1	4	4	7	7	5	3	2	2	15
444	3D	L2	6	4	7	7	5	4	3	4	21
444	3D	L3	6	5	7	7	6	4	3	2	20
526	2D	L1	6	4	6	5	6	4	2	2	18
526	2D	L2	6	5	5	5	5	2	2	3	18
526	2D	L3	6	5	5	6	5	2	2	3	18
1494	2D	L1	5	5	2	4	4	6	6	5	27
1494	2D	L2	5	5	2	4	3	6	5	6	27
1494	2D	L3	3	4	6	6	6	5	5	5	22
1532	3D	L1	5	4	6	6	5	6	5	4	24
1532	3D	L2	6	5	5	5	4	5	4	6	26
1532	3D	L3	2	4	4	4	4	4	5	6	21
1830	2D	L1	5	4	7	5	4	3	3	4	19
1830	2D	L2	6	4	6	4	4	3	3	3	19
1830	2D	L3	6	5	6	5	5	3	3	3	20
4808	2D	L1	5	4	7	7	5	4	5	5	23
4808	2D	L2	5	4	7	7	5	4	5	4	22
4808	2D	L3	6	4	7	7	4	5	5	5	25
5358	3D	L1	4	5	7	7	7	2	2	2	15
5358	3D	L2	5	4	7	7	6	3	2	2	16
5358	3D	L3	5	4	7	7	6	3	2	1	15
5614	2D	L1	2	2	5	7	6	2	2	2	10
5614	2D	L2	4	3	6	7	5	3	2	2	14
5614	2D	L3	4	3	5	6	4	2	2	3	14
6283	3D	L1	2	2	4	7	6	2	1	2	9
6283	3D	L2	2	2	6	7	5	3	2	4	13
6283	3D	L3	2	2	7	7	3	3	3	4	14
6306	3D	L1	6	5	7	7	5	5	4	5	25
6306	3D	L2	5	5	6	7	5	5	4	5	24
6306	3D	L3	6	5	6	7	5	5	4	5	25
7048	3D	L1	5	4	6	6	6	5	2	4	20
7048	3D	L2	6	5	5	5	4	4	2	3	20
7048	3D	L3	4	4	4	6	6	3	2	3	16
7326	3D	L1	6	5	5	5	6	4	4	3	22
7326	3D	L2	5	5	6	5	6	6	5	4	25
7326	3D	L3	5	5	5	5	6	4	4	4	22
7327	3D	L1	5	4	4	6	6	2	3	3	17
7327	3D	L2	4	4	4	6	6	3	2	3	16
7327	3D	L3	4	4	7	6	6	2	2	3	15
8165	3D	L1	4	4	5	6	6	3	2	3	16
8165	3D	L2	3	3	4	6	6	3	1	2	12
8165	3D	L3	3	2	3	6	6	2	1	2	10
8438	2D	L1	6	4	4	6	5	3	5	6	24
8438	2D	L2	6	4	5	7	5	4	5	4	23
8438	2D	L3	6	5	4	6	5	3	5	5	24
8953	3D	L1	3	5	6	6	3	5	5	4	22
8953	3D	L2	3	4	5	6	4	5	5	6	23
8953	3D	L3	2	3	4	6	4	5	4	4	18
9126	2D	L1	5	5	6	7	6	2	2	2	16
9126	2D	L2	6	6	6	7	6	1	1	2	16
9126	2D	L3	6	6	7	7	6	2	1	1	16
9872	3D	L1	5	3	6	7	5	2	1	3	14
9872	3D	L2	5	2	7	6	4	2	2	2	13
9872	3D	L3	5	3	6	6	4	4	3	2	17
