# Supplementary material for: Exploring cognitive load in anatomy education: a study of 3D virtual reality and 2D learning environments using fNIRS
Source: Front Psychol. 2026 May 5;17:1767614. doi: 10.3389/fpsyg.2026.1767614 (PMC13183809; doi:10.3389/fpsyg.2026.1767614)
Supplement: Supplementary Table S3 — Participant-level fNIRS signal statistics. [file Table_3.xlsx]

## Sheet: 5-fold
CL_Total (threshold 35)
Model	Accuracy	Precision	Recall	F1_Macro
MLP	0.6564 ± 0.1489	0.6416 ± 0.1849	0.7500 ± 0.1274	0.6489 ± 0.1540
CNN	0.6975 ± 0.1335	0.6849 ± 0.1618	0.7654 ± 0.0820	0.6842 ± 0.1369
SVM	0.5754 ± 0.1321	0.5646 ± 0.1868	0.6851 ± 0.1881	0.5505 ± 0.1410
XGBoost	0.6285 ± 0.1555	0.6187 ± 0.1674	0.6852 ± 0.2076	0.6108 ± 0.1596
Random Forest	0.6368 ± 0.1461	0.6233 ± 0.1799	0.7283 ± 0.1698	0.6237 ± 0.1506
Logistic Regression	0.5570 ± 0.1510	0.5908 ± 0.1832	0.5555 ± 0.1816	0.5416 ± 0.1580
KNN	0.6025 ± 0.0760	0.6032 ± 0.1001	0.6388 ± 0.1231	0.5821 ± 0.0766
Naive Bayes	0.6240 ± 0.0734	0.6510 ± 0.1634	0.5488 ± 0.1799	0.6057 ± 0.0776
ECL_Average (threshold 5)
Model	Accuracy	Precision	Recall	F1_Macro
MLP	0.9000 ± 0.0929	0.1690 ± 0.2887	0.1229 ± 0.1712	0.6393 ± 0.2215
CNN	0.8796 ± 0.1103	0.1811 ± 0.3490	0.0959 ± 0.1323	0.5149 ± 0.0694
SVM	0.8782 ± 0.1133	0.0000 ± 0.0000	0.0000 ± 0.0000	0.5661 ± 0.2439
XGBoost	0.8238 ± 0.1074	0.0066 ± 0.0148	0.0211 ± 0.0471	0.4550 ± 0.0246
Random Forest	0.9106 ± 0.0910	0.2000 ± 0.4472	0.0053 ± 0.0118	0.5808 ± 0.2358
Logistic Regression	0.7854 ± 0.0566	0.0000 ± 0.0000	0.0000 ± 0.0000	0.4394 ± 0.0184
KNN	0.8664 ± 0.0480	0.2008 ± 0.2850	0.1943 ± 0.2702	0.5588 ± 0.1331
Naive Bayes	0.7400 ± 0.1554	0.0118 ± 0.0263	0.0053 ± 0.0118	0.4252 ± 0.0563
ICL_Average (threshold 5)
Model	Accuracy	Precision	Recall	F1_Macro
MLP	0.7235 ± 0.1216	0.4482 ± 0.3083	0.3805 ± 0.3115	0.6004 ± 0.1898
CNN	0.7138 ± 0.0868	0.5059 ± 0.3308	0.2994 ± 0.2534	0.5733 ± 0.1272
SVM	0.6678 ± 0.1061	0.3730 ± 0.3990	0.1084 ± 0.1672	0.4589 ± 0.0938
XGBoost	0.6463 ± 0.1393	0.2518 ± 0.1755	0.1290 ± 0.1420	0.4584 ± 0.0835
Random Forest	0.6842 ± 0.1073	0.1872 ± 0.2923	0.0116 ± 0.0205	0.4140 ± 0.0337
Logistic Regression	0.6607 ± 0.1455	0.3535 ± 0.2734	0.2219 ± 0.2990	0.5023 ± 0.1605
KNN	0.6228 ± 0.0536	0.3147 ± 0.2012	0.2051 ± 0.2283	0.4853 ± 0.1217
Naive Bayes	0.4443 ± 0.0781	0.1272 ± 0.0985	0.2514 ± 0.2311	0.3634 ± 0.0577

## Sheet: LOSO
CL_Total (threshold 35)
Model	Accuracy	Precision	Recall	F1_Macro
MLP	0.7214 ± 0.2453	0.5419 ± 0.4366	0.5238 ± 0.4122	0.5401 ± 0.2481
CNN	0.7394 ± 0.2461	0.5425 ± 0.4345	0.4972 ± 0.4206	0.5521 ± 0.2493
SVM	0.5521 ± 0.3424	0.5005 ± 0.4553	0.3935 ± 0.3976	0.3640 ± 0.2208
XGBoost	0.5907 ± 0.2899	0.4793 ± 0.4385	0.4263 ± 0.4284	0.3925 ± 0.1918
Random Forest	0.6147 ± 0.2926	0.5035 ± 0.4386	0.4449 ± 0.4237	0.4019 ± 0.1766
Logistic Regression	0.4770 ± 0.2961	0.4816 ± 0.4656	0.2805 ± 0.3544	0.3291 ± 0.2097
KNN	0.5821 ± 0.2339	0.5035 ± 0.4452	0.3545 ± 0.3311	0.4050 ± 0.1481
Naive Bayes	0.5726 ± 0.3002	0.4901 ± 0.4512	0.3049 ± 0.3922	0.3512 ± 0.1555
ECL_Average (threshold 5)
Model	Accuracy	Precision	Recall	F1_Macro
MLP	0.9158 ± 0.2426	0.0762 ± 0.2488	0.0448 ± 0.1605	0.9140 ± 0.2450
CNN	0.9090 ± 0.2486	0.0736 ± 0.2433	0.0228 ± 0.0759	0.8332 ± 0.2902
SVM	0.8866 ± 0.2647	0.0000 ± 0.0000	0.0000 ± 0.0000	0.8113 ± 0.3199
XGBoost	0.8669 ± 0.2611	0.0476 ± 0.2182	0.0013 ± 0.0057	0.7119 ± 0.3271
Random Forest	0.9043 ± 0.2607	0.0000 ± 0.0000	0.0000 ± 0.0000	0.8642 ± 0.2988
Logistic Regression	0.8068 ± 0.2793	0.0476 ± 0.2182	0.0006 ± 0.0029	0.5960 ± 0.3131
KNN	0.8533 ± 0.2501	0.0765 ± 0.2494	0.0283 ± 0.1151	0.6035 ± 0.2837
Naive Bayes	0.7946 ± 0.2733	0.0476 ± 0.2182	0.0013 ± 0.0057	0.5221 ± 0.2640
ICL_Average (threshold 5)
Model	Accuracy	Precision	Recall	F1_Macro
MLP	0.7452 ± 0.2290	0.3923 ± 0.4727	0.1661 ± 0.2842	0.6195 ± 0.2812
CNN	0.7303 ± 0.2592	0.3158 ± 0.4244	0.1282 ± 0.2195	0.6261 ± 0.3029
SVM	0.6241 ± 0.2924	0.1131 ± 0.3059	0.0230 ± 0.0759	0.4892 ± 0.3139
XGBoost	0.6444 ± 0.3025	0.1992 ± 0.3830	0.0191 ± 0.0592	0.4270 ± 0.2385
Random Forest	0.6767 ± 0.3140	0.0952 ± 0.3008	0.0025 ± 0.0080	0.4513 ± 0.2698
Logistic Regression	0.6664 ± 0.2586	0.2394 ± 0.3799	0.1642 ± 0.3010	0.4847 ± 0.2397
KNN	0.6401 ± 0.2425	0.2583 ± 0.3764	0.0880 ± 0.1756	0.4158 ± 0.1505
Naive Bayes	0.4543 ± 0.2590	0.2112 ± 0.3560	0.1320 ± 0.2918	0.3200 ± 0.1571
