# Supplementary material for: Exploring cognitive load in anatomy education: a study of 3D virtual reality and 2D learning environments using fNIRS
Source: Front Psychol. 2026 May 5;17:1767614. doi: 10.3389/fpsyg.2026.1767614 (PMC13183809; doi:10.3389/fpsyg.2026.1767614)
Supplement: Supplementary Table S4 — Complete machine learning classification results. [file Data_Sheet_1.csv]

Metric	Mean_2D	SD_2D	Mean_3D	SD_3D	Mean_Diff	Test	Test_Statistic	P_Value	Cohen_d	Effect_Size_Interpretation	Significant
Tx5 O2Hb Baseline-Corrected_TimeToPeak	5.315181288	0.267271104	4.897287048	0.273629129	0.41789424	t-test	3.534007192	0.00221736	1.544118882	Large	TRUE
Tx3 O2Hb Baseline-Corrected_TimeToPeak	5.273931883	0.246803221	4.882354149	0.226314852	0.391577734	Mann-Whitney	95	0.005410729	1.657531752	Large	TRUE
Tx6 O2Hb Baseline-Corrected_TimeToPeak	5.336219058	0.255853759	4.961955289	0.311220912	0.374263768	t-test	2.991537905	0.007500913	1.307096991	Large	TRUE
Tx7 O2Hb Baseline-Corrected_TimeToPeak	5.142722811	0.348470038	4.777567746	0.269199831	0.365155065	t-test	2.702063276	0.01412626	1.180616422	Large	TRUE
Tx4 O2Hb Baseline-Corrected_TimeToPeak	5.255880494	0.291052872	4.997437719	0.293013223	0.258442775	t-test	2.025069529	0.057143303	0.884816563	Large	FALSE
Tx2 HHb Baseline-Corrected_TimeToPeak	4.806257602	0.185441732	5.024305888	0.310897651	-0.218048285	t-test	-1.925656036	0.069246315	-0.841379682	Large	FALSE
Tx8 HHb Baseline-Corrected_AUC	3.24034734	5.190441133	-1.539470279	6.373889506	4.779817619	t-test	1.872158298	0.076659529	0.818004837	Large	FALSE
Tx2 O2Hb Baseline-Corrected_TimeToPeak	5.055180752	0.409034242	4.789873489	0.223785573	0.265307264	t-test	1.868462115	0.077196645	0.816389859	Large	FALSE
Tx8 HHb Baseline-Corrected_Avg	0.332478796	0.534976481	-0.157188917	0.662914193	0.489667713	t-test	1.850280819	0.079887149	0.808445879	Large	FALSE
Tx8 O2Hb Baseline-Corrected_TimeToPeak	5.155736404	0.3499237	4.894670729	0.299813082	0.261065675	t-test	1.841199177	0.08126164	0.804477824	Large	FALSE
Tx5 HHb Baseline-Corrected_Variability	0.074970404	0.020127475	0.114730532	0.07677187	-0.039760128	Mann-Whitney	30	0.084484584	-0.692769285	Medium	FALSE
Tx4 HHb Baseline-Corrected_TimeToPeak	5.039046856	0.308771335	4.857283867	0.19380307	0.181762989	t-test	1.63257175	0.119022024	0.71332194	Medium	FALSE
Tx7 HHb Baseline-Corrected_Peak	0.875802233	0.482078445	1.422092836	0.999637399	-0.546290603	t-test	-1.567745818	0.133444402	-0.684997452	Medium	FALSE
Tx1 HHb Baseline-Corrected_TimeToPeak	4.845717634	0.315893826	5.030538875	0.25837248	-0.184821241	t-test	-1.473554337	0.156976785	-0.643842231	Medium	FALSE
Tx6 HHb Baseline-Corrected_AUC	0.62239944	10.84337023	-2.384106277	8.102931613	3.006505717	Mann-Whitney	75	0.169706142	0.316471231	Small	FALSE
Tx1 HHb Baseline-Corrected_Peak	1.310035181	1.204933054	0.754352453	0.506843162	0.555682727	Mann-Whitney	75	0.169706142	0.612555453	Medium	FALSE
Tx6 HHb Baseline-Corrected_Avg	0.064216043	1.110499394	-0.24792309	0.837403023	0.312139133	Mann-Whitney	75	0.169706142	0.319705412	Small	FALSE
Tx5 O2Hb Baseline-Corrected_Variability	0.209493112	0.052169063	0.260411573	0.107664846	-0.050918461	t-test	-1.355617386	0.191116974	-0.592311868	Medium	FALSE
Tx6 O2Hb Baseline-Corrected_Variability	0.225498687	0.059981832	0.289740603	0.139717687	-0.064241916	t-test	-1.343398079	0.194969643	-0.586972869	Medium	FALSE
Tx8 O2Hb Baseline-Corrected_Peak	2.105635908	0.891246281	2.75280954	1.276494848	-0.647173632	t-test	-1.333445321	0.198152944	-0.582624196	Medium	FALSE
Tx5 HHb Baseline-Corrected_TimeToPeak	5.061482176	0.332914532	4.866153586	0.361277596	0.19532859	t-test	1.284133784	0.214533636	0.561078435	Medium	FALSE
Tx3 O2Hb Baseline-Corrected_Peak	2.698667547	1.132346993	2.044987306	1.211182622	0.653680241	t-test	1.273794334	0.218098646	0.556560804	Medium	FALSE
Tx4 HHb Baseline-Corrected_AUC	2.714560838	3.20279036	0.973397917	6.413230528	1.741162921	Mann-Whitney	71	0.275062992	0.338194413	Small	FALSE
Tx4 HHb Baseline-Corrected_Avg	0.279216556	0.330010942	0.097051899	0.65893943	0.182164657	Mann-Whitney	71	0.275062992	0.344188436	Small	FALSE
Tx1 HHb Baseline-Corrected_Variability	0.078257341	0.025833872	0.067696937	0.01793589	0.010560404	t-test	1.096975811	0.286361004	0.47930323	Small	FALSE
Tx4 HHb Baseline-Corrected_Peak	0.558257479	0.24172207	0.725604229	0.427634434	-0.16734675	t-test	-1.087988301	0.290209442	-0.475376305	Small	FALSE
Tx4 O2Hb Baseline-Corrected_Variability	0.232582367	0.066014861	0.27600903	0.11333314	-0.043426663	t-test	-1.058029775	0.303308732	-0.462286482	Small	FALSE
Tx1 O2Hb Baseline-Corrected_Avg	1.432568338	1.160800162	1.953694528	1.185549452	-0.52112619	t-test	-1.016018854	0.32238467	-0.44393059	Small	FALSE
Tx1 O2Hb Baseline-Corrected_TimeToPeak	5.091186185	0.322600723	4.957611135	0.283279288	0.13357505	t-test	1.01047365	0.324964523	0.441507716	Small	FALSE
Tx1 O2Hb Baseline-Corrected_AUC	13.94728981	11.37103816	18.91310117	11.37872617	-4.965811352	t-test	-0.999130592	0.330286889	-0.436551577	Small	FALSE
Tx3 HHb Baseline-Corrected_AUC	-3.424059316	7.788464621	-0.607696904	4.974449227	-2.816362412	t-test	-0.997488347	0.331062485	-0.435834028	Small	FALSE
Tx3 HHb Baseline-Corrected_Avg	-0.349062442	0.798063699	-0.061962105	0.517218433	-0.287100338	t-test	-0.987799778	0.335664078	-0.431600788	Small	FALSE
Tx7 O2Hb Baseline-Corrected_Variability	0.203675737	0.02629492	0.236168589	0.108764154	-0.032492853	Welch t-test	-0.960434511	0.356980185	-0.401371422	Small	FALSE
Tx5 HHb Baseline-Corrected_Peak	0.652553145	0.411866598	0.839651782	0.533545172	-0.187098637	Mann-Whitney	42	0.378738252	-0.389975443	Small	FALSE
Tx3 HHb Baseline-Corrected_Peak	0.888433553	0.511360716	0.640804852	0.244370149	0.247628702	Mann-Whitney	68	0.378738252	0.628382957	Medium	FALSE
Tx6 HHb Baseline-Corrected_TimeToPeak	5.114462182	0.195843256	4.971553857	0.501555436	0.142908325	Mann-Whitney	68	0.378738252	0.368292499	Small	FALSE
Tx6 O2Hb Baseline-Corrected_AUC	15.54594133	20.23116968	15.76519077	19.50434332	-0.219249439	Mann-Whitney	68	0.378738252	-0.011044229	Negligible	FALSE
Tx6 O2Hb Baseline-Corrected_Avg	1.599042887	2.070734331	1.6359718	2.025618462	-0.036928913	Mann-Whitney	68	0.378738252	-0.018039508	Negligible	FALSE
Tx2 HHb Baseline-Corrected_Variability	0.076102334	0.013583911	0.077135853	0.03868667	-0.001033519	Mann-Whitney	68	0.378738252	-0.034936922	Negligible	FALSE
Tx8 HHb Baseline-Corrected_Peak	0.705027713	0.349822115	0.84047311	0.413936513	-0.135445397	t-test	-0.805383812	0.430562591	-0.351897516	Small	FALSE
Tx5 O2Hb Baseline-Corrected_AUC	18.94275178	11.57062085	13.82650605	17.01240871	5.116245734	t-test	0.797202843	0.435183166	0.348322993	Small	FALSE
Tx5 O2Hb Baseline-Corrected_Avg	1.945275651	1.17967359	1.433911257	1.758964278	0.511364394	t-test	0.773798759	0.448571432	0.338097013	Small	FALSE
Tx6 HHb Baseline-Corrected_Variability	0.064053615	0.019107431	0.095388608	0.080615731	-0.031334993	Mann-Whitney	44	0.459671591	-0.522728484	Medium	FALSE
Tx4 HHb Baseline-Corrected_Variability	0.063374275	0.013914652	0.088278504	0.048108815	-0.02490423	Mann-Whitney	45	0.50351471	-0.688117223	Medium	FALSE
Tx5 HHb Baseline-Corrected_Avg	0.125735505	0.630254803	-0.087456787	0.804557839	0.213192292	t-test	0.670953647	0.510325061	0.293160749	Small	FALSE
Tx5 HHb Baseline-Corrected_AUC	1.211375065	6.136505951	-0.8500392	7.84074222	2.061414265	t-test	0.66592729	0.513462195	0.290964576	Small	FALSE
Tx8 O2Hb Baseline-Corrected_Avg	1.584900439	1.095415242	2.017882256	1.835676277	-0.432981817	t-test	-0.647545519	0.525026759	-0.282933002	Small	FALSE
Tx2 HHb Baseline-Corrected_Peak	0.6116325	0.190859079	0.672432864	0.242488512	-0.060800365	t-test	-0.63380718	0.533763249	-0.276930289	Small	FALSE
Tx8 O2Hb Baseline-Corrected_AUC	15.42571833	10.6840031	19.47079743	17.74640982	-4.045079106	t-test	-0.624417137	0.539779944	-0.272827484	Small	FALSE
Tx1 O2Hb Baseline-Corrected_Peak	2.086322941	0.84766521	2.370251763	1.218718408	-0.283928822	t-test	-0.613456442	0.546849182	-0.268038412	Small	FALSE
Tx1 HHb Baseline-Corrected_AUC	-5.013684929	14.36591633	-2.223620911	7.584420218	-2.790064018	t-test	-0.564336091	0.579127231	-0.246576186	Small	FALSE
Tx1 HHb Baseline-Corrected_Avg	-0.512888502	1.468104926	-0.227721189	0.787793765	-0.285167313	t-test	-0.562221971	0.580537927	-0.24565246	Small	FALSE
Tx1 O2Hb Baseline-Corrected_Variability	0.224681842	0.035045216	0.2298924	0.071575311	-0.005210558	Mann-Whitney	47	0.59740627	-0.091006758	Negligible	FALSE
Tx7 HHb Baseline-Corrected_AUC	-1.459183923	7.309559041	-1.995269177	15.71456014	0.536085254	Mann-Whitney	47	0.59740627	0.043020412	Negligible	FALSE
Tx7 HHb Baseline-Corrected_Avg	-0.152476409	0.749076981	-0.200991848	1.615149346	0.048515439	Mann-Whitney	47	0.59740627	0.037898109	Negligible	FALSE
Tx7 O2Hb Baseline-Corrected_Peak	2.369036198	0.848154202	2.651322156	1.605560091	-0.282285958	t-test	-0.495873536	0.62567079	-0.216662742	Small	FALSE
Tx6 O2Hb Baseline-Corrected_Peak	2.869460425	0.776054538	2.579350591	1.73577187	0.290109834	t-test	0.485411315	0.632934712	0.212091469	Small	FALSE
Tx3 HHb Baseline-Corrected_Variability	0.083252215	0.028607014	0.089873024	0.036251549	-0.006620809	Mann-Whitney	48	0.647156338	-0.201528653	Small	FALSE
Tx3 O2Hb Baseline-Corrected_AUC	15.53967756	18.58815303	12.55329455	14.68104381	2.986383013	t-test	0.410591158	0.685965722	0.17940019	Negligible	FALSE
Tx3 O2Hb Baseline-Corrected_Avg	1.598489801	1.899704895	1.297625198	1.516095064	0.300864603	t-test	0.403017319	0.691434374	0.176090941	Negligible	FALSE
Tx8 O2Hb Baseline-Corrected_Variability	0.19664679	0.043219915	0.207633452	0.075762125	-0.010986662	t-test	-0.402342719	0.691922316	-0.175796187	Negligible	FALSE
Tx2 O2Hb Baseline-Corrected_AUC	14.0644796	9.286895643	11.99554549	15.51508403	2.068934109	t-test	0.365817779	0.718542318	0.159837292	Negligible	FALSE
Tx2 O2Hb Baseline-Corrected_Avg	1.44166757	0.94302317	1.234765116	1.607527967	0.206902454	t-test	0.354798082	0.72664862	0.15502244	Negligible	FALSE
Tx8 HHb Baseline-Corrected_TimeToPeak	4.946189742	0.258663325	4.898874691	0.350892912	0.04731505	t-test	0.348603674	0.731219982	0.152315908	Negligible	FALSE
Tx2 O2Hb Baseline-Corrected_Variability	0.230570019	0.05525756	0.21861674	0.113818832	0.011953279	t-test	0.300927745	0.766737921	0.131484796	Negligible	FALSE
Tx2 O2Hb Baseline-Corrected_Peak	1.953070545	0.761115882	2.078673848	1.243104909	-0.125603304	t-test	-0.275631093	0.785806835	-0.120431893	Negligible	FALSE
Tx4 O2Hb Baseline-Corrected_Peak	2.408380105	1.236076113	2.544996918	1.228335678	-0.136616813	t-test	-0.253791588	0.802382671	-0.110889526	Negligible	FALSE
Tx3 HHb Baseline-Corrected_TimeToPeak	5.065087106	0.32107118	5.037545097	0.143682067	0.027542009	Welch t-test	0.249502497	0.807119781	0.112725632	Negligible	FALSE
Tx7 O2Hb Baseline-Corrected_Avg	1.916813514	0.980002655	2.049659582	1.761766033	-0.132846068	t-test	-0.210385733	0.835606385	-0.091924143	Negligible	FALSE
Tx7 O2Hb Baseline-Corrected_AUC	18.64199962	9.682403429	19.80005734	16.89467937	-1.158057717	t-test	-0.189979947	0.851339835	-0.083008213	Negligible	FALSE
Tx6 HHb Baseline-Corrected_Peak	0.86807134	0.771527369	0.879930352	0.640384707	-0.011859012	Mann-Whitney	52	0.860258827	-0.01680818	Negligible	FALSE
Tx7 HHb Baseline-Corrected_Variability	0.084678752	0.024552661	0.110700826	0.092833648	-0.026022074	Mann-Whitney	52	0.860258827	-0.374762301	Small	FALSE
Tx3 O2Hb Baseline-Corrected_Variability	0.226530859	0.058869982	0.226381475	0.064703553	0.000149383	Mann-Whitney	52	0.860258827	0.002409065	Negligible	FALSE
Tx5 O2Hb Baseline-Corrected_Peak	2.477807749	1.155943988	2.387450495	1.276552732	0.090357253	t-test	0.169381762	0.867286728	0.074008219	Negligible	FALSE
Tx4 O2Hb Baseline-Corrected_Avg	1.846859461	1.390110058	1.895544627	1.330159466	-0.048685166	t-test	-0.081997395	0.935506439	-0.035827241	Negligible	FALSE
Tx7 HHb Baseline-Corrected_TimeToPeak	4.965834213	0.347516248	4.975331506	0.268409647	-0.009497293	t-test	-0.070476246	0.944551121	-0.030793288	Negligible	FALSE
Tx4 O2Hb Baseline-Corrected_AUC	17.96911789	13.59393418	18.32884063	12.77279827	-0.35972274	t-test	-0.062521602	0.950800504	-0.027317654	Negligible	FALSE
Tx8 HHb Baseline-Corrected_Variability	0.076410981	0.019562781	0.103223649	0.074517898	-0.026812669	Mann-Whitney	56	0.971913134	-0.481269585	Small	FALSE
Tx2 HHb Baseline-Corrected_AUC	-1.283336864	4.623443842	-1.247959397	4.645327377	-0.035377467	t-test	-0.017468921	0.986244666	-0.007632721	Negligible	FALSE
Tx2 HHb Baseline-Corrected_Avg	-0.130788147	0.473208223	-0.127983651	0.480937491	-0.002804496	t-test	-0.013447994	0.989410584	-0.005875852	Negligible	FALSE
